# Supplementary material for: Deficit Irrigation at Pre-Anthesis Can Balance Wheat Yield and Water Use Efficiency under Future Climate Change in North China Plain
Source: Biology (Basel). 2022 Apr 30;11(5):692. doi: 10.3390/biology11050692 (PMC9138343; doi:10.3390/biology11050692)
Supplement: Supplementary file 1 [file biology-11-00692-s001.zip]

Archive with 1 entries (1 files):
- biology-1679414-supplementary.pdf
